# Supplementary material for: Sphingosine-1-phosphate suppresses GLUT activity through PP2A and counteracts hyperglycemia in diabetic red blood cells
Source: Nat Commun. 2023 Dec 14;14:8329. doi: 10.1038/s41467-023-44109-x (PMC10721873; doi:10.1038/s41467-023-44109-x)
Supplement: Supplementary file 4 — Source Data [file 41467_2023_44109_MOESM4_ESM.xlsx]

## Sheet: Figure 1 
	Figure Thomas et. al ; Nature Communications
	Figure 1
	n= number of experiments, always corresponds to sample from one organism (mouse). Indicates one sample with different treatments per line.
	1A
	S1P in wt RBC [pmol/Mio RBC]
		treatment
	n	vehicle	1% BSA	Sph	Sph + 1% BSA
	1	0.1723	0.10702	2.01366	1.44454
	2	0.10044	0.11456	1.6711	1.41496
	3	0.14108	0.10664	2.26742	1.44382
	4	0.1397	0.0978	1.95122	1.86748
	5	0.1048	0.068	2.63881	0.75187
	6	0.1974	0.0704	1.93039	0.64678
	1B
	S1P efflux from wt RBC [pmol/Mio RBC]
		treatment
	n	vehicle	1% BSA	Sph	Sph + 1% BSA
	1	0.003024	0.034452	0.003618	0.49167
	2	0.005202	0.022662	0.00225	0.84852
	3	0.00405	0.01593	0.004104	0.652932
	4	0.001224	0.01485	0.010746	0.419436
	5	0.0153	0.1011	0.02408	1.19229
	6	0.0276	0.2075	0.02805	1.81157
	1C
	Glucose uptake rate in wt RBC [fmol/Mio RBC/min]
		treatment
	n	vehicle	1% BSA	Sph	Sph + 1% BSA
	1	3671.66	4894.82	2332.43	3485.57
	2	3660.89	3777.82	2397.94	2496.08
	3	5919.56	8052.51	3369.78	6691.31
	4	4348.93	3691.2	1023.49	4309.41
	5	4294.75	5296.11	3886.52	4683.17
	6	5106.36	5864.98	4037.89	5233.56
	7	3773.38	3760.35	2592.03	4072.64
	8	3399.03	3431.28	2802.31	3264.57
	1D
	S1P efflux with Sphingomab in wt RBC [fmol/Mio RBC/min]
		treatment
	n	control IgG	Sphingomab	Sph + control IgG	Sph + Sphingomab
	1	0.003	0.1742	0.0363	0.5845
	2	0.0051	0.193	0.0239	0.9931
	3	0.0172	0.1899	0.0255	1.015
	4	0.0079	0.1563	0.0177	1.0321
	5	0.0075	0.15945	0.0225	0.76315
	6	0.00455	0.13945	0	0.9387
	1E
	Grulcoe uptake with Sphingomab in wt RBC [fmol/Mio RBC/min]
		treatment
	n	control IgG	Sphingomab	Sph + control IgG	Sph + Sphingomab
	1			2327.52	2596.79
	2			2028.27	2220.54
	3
	4	2808.52	2624.28	2016.55	2080.3
	5	2559.83	2270.46	1911.16	2061.38
	6	2986.54	2237.03	1952.42	2347.21
	7
	8	1940.57	1966.31	1340.31	1491.7
	9	1845.39	1926.52	1678.25	1947.61
	10
	11	5144.46	5189.4	4708.68	5266.72
	12	3804.07	4378.09	2879.91	3922.21
	1F
	GLUT 4 [MFI]
		treatment
	n	vehicle	Sph
	1	4.36	3.73
	2	1.65	1.42
	3	2.46	2.05
	4	2.03	1.84
		1G
	1G
	Lactate C13 Glucose C3/C2
			treatment			treatment			treatment
	n	time	vehicle	Sph	time	vehicle	Sph	time	vehicle	Sph
	1	20 min	45.957	53.0333	60min	39.3354	53.311	120min	51.5117	62.6637
	2		54.4397	53.3207		54.4683	60.3458		68.4581	63.46
	3		44.2491	65.8433		50.6935	58.1884		67.7257	64.7819
	4		50.2288	56.271		49.0836	61.5029		60.8737	59.563
	5		42.2805	77.2692		45.3291	51.3102		65.1296	55.4338
	6		44.8855	48.6802		53.4673	62.8911		58.8993	59.3701
	1H
	PRPP C13 C2
			treatment			treatment			treatment
	n	time	vehicle	Sph	time	vehicle	Sph	time	vehicle	Sph
	1	20 min	7.74725	0.736687	60min	23.9189	8.61237	120min	33.08	27.2611
	2		8.42448	1.38346		22.8537	3.37293		27.5959	29.2725
	3		8.32667	1.40161		21.4453	4.08508		23.6539	21.4054
	4		6.18116	1.55254		19.9274	4.01213		27.9613	29.417
	5		7.05313	1.30538		17.6447	7.13507		29.0399	28.0614
	6		7.32728	4.88634		19.9014	5.83348		24.4336	22.0027

## Sheet: Figure 2
	Figure Thomas et. al ; Nature Communications
	Figure 2
	n= number of experiments, always corresponds to sample from one organism (mouse). Indicates one sample with different treatments per row.										Numbers in blue indicates excluded values
	2A
	S1P in RBC +/- DOP mice [pmol/Mio RBC]
		mouse type
		control (n)					DOP (n)
	treatment	1	2	3	4	5	1	2	3	4	5	7	8	9	10
	-BSA	0.06528	0.07544	0.0648	0,162*	0.05432	0.21264	0.22336	0.15904	0.18456	0.16224	0.09904	0.10368	0.14528	0.10208
	+ BSA	0.03552	0.03432	0.0188	0,05864*	0.02792	0	0.06648	0.04144	0.04528	0.05328	0.03608	0.04272	0.0568	0.04288
	2B
	S1P efflux from RBC +/- DOP mice [pmol/Mio RBC]
		mouse type
		control (n)					DOP (n)
	treatment	1	2	3	4	5	1	2	3	4	5	7	8	9	10
	-BSA	0.00072	0.00184	0.0008	0,00344*	0.00056	0.01512	0.0052	0.00576	0.0036	0.00464	0.00288	0.0052	0.00344	0.00208
	+ BSA	0.0792	0.04792	0.06208	0,14032*	0.03008	0.1672	0.21392	0.10904	0.09056	0.27344	0.06088	0.0908	0.15152	0.0592
	2C
	Glucose uptake rate from RBC +/- DOP mice [fmol/Mio RBC/min]
		mouse genotype
		control (n)								DOP (n)
	treatment	1	2	3	4	5	6	7	8	1	2	3	4	5	7	8	9
	-BSA	3062.64	2786.71	3547.9	4139.82	0.00056	4562.54	4367.94	4486.5	2419.32	2628.26	2757.13	3324.84	2727.38	3373.98	3771.22	3643.11
	+ BSA	2975.86	2824.98	3328.31	4054.71	0.03008	4018.41	4564.9	4035.74	2874.33	2909.24	3403.29	3412.16	3152.57	3941.48	4455.98	4165.53
	2D
	S1P in RBC Sgpl1 vav cre-/+ mice [pmol/Mio RBC]
		mouse genotyp
		Sgpl1 vav cre- (n)							Sgpl1 vav cre + (n)
	treatment	1	2	3	4	5	6	7	1	2	3	4	5	7	8
	-BSA	0.399192	0.299161	0.149551	0.25	0.22	0.26	0.27	0.413276	0.718275	0.341074	0.5	0.43	0.57	0.51
	+ BSA	0.201887	0.168021	0.290033	0.22	0.11	0.26	0.19	0.27424	0.458007	0.290859	0.47	0.41	0.46	0.33
	2E
	S1P efflux of RBC Sgpl1 vav cre-/+ mice [pmol/Mio RBC]
		mouse genotyp
		Sgpl1 vav cre- (n)							Sgpl1 vav cre + (n)
	treatment	1	2	3	4	5	6	7	1	2	3	4	5	7	8
	-BSA	0.0038	0.002571	0.005147	0.00587	0.01856	0.004573	0.005822	0.007059	0.00531	0.007305	0.009158	0.010097	0.005772	0.048022
	+ BSA	0.086123	0.026932	0.022859	0.014872	0.060748	0.052505	0.013409	0.212949	0.199861	0.100192	0.245519	0.174655	0.241771	0.160193
	2F
	Glucose uptake rate of RBC Sgpl1 vav cre-/+ mice [fmol/Mio RBC/min]
		mouse genotyp
		Sgpl1 vav cre- (n)							Sgpl1 vav cre + (n)
	treatment	1	2	3	4	5	6	7	1	2	3	4	5	7	8
	-BSA	3542.38	4574.46	3355.58	3856.39	3499.07	3289.67	3348.69	2642.15	2486.58	3128.37	3290.73	2639.18	2638.83	2016.46
	+ BSA	4094.11	3594.56	4163.46	4745.21	3632.02	2899.03	2938.45	5025.71	4161.56	5176.68	5370.77	5132.25	5404.89	2433.19
	2G
	S1P in RBC SphK1 +/+ and -/- mice [pmol/Mio RBC]
		mouse genotyp
		SphK1+/+ (n)							SphK1 -/- (n)
	treatment	1	2	3	4	5			1	2	3	4	5
	vehicle	0.1576	0.1536	0.188	0.1835	0.1955			0.0152	0.0112	0.0296	0.0099	0.0021
	Sph	7.1408	8.4728	5.9416	12.3218	10.4813			0.12	0.1848	0.3936	0.0986	0.0945
	Sph + 1% BSA	3.7536	3.62	4.3328	14.7697	9.6747			0.07424	0.01544	0.07288	0.1331	0.1029
	2H
	S1P efflux of RBC SphK1 +/+ and -/- mice [pmol/Mio RBC]
		mouse genotyp
		SphK1+/+ (n)							SphK1 -/- (n)
	treatment	1	2	3	4	5			1	2	3	4	5
	vehicle	0	0	0	0.00071	0.00147			0	0	0	0.00368	0.0003
	Sph	0	0	0	0.01389	0.0107			0	0	0	0.0012	0.00041
	Sph + 1% BSA	1.02896	0.60768	0.82496	0.77682	0.52476			0.02904	0.012	0.03592	0.0733	0.0197
	2I
	S1P efflux of RBC SphK1 +/+ and -/- mice [pmol/Mio RBC]
		mouse genotyp
		SphK1+/+ (n)							SphK1 -/- (n)
	treatment	1	2	3	4				1	2	3	4	5	6
	vehicle	3375.37	4184.28	3153.31	2602.86				3340.27	4401.61	4418.89	4356.89	4214.91	4913.97
	Sph	2744.1	3448.98	2984.73	2440.62				3254.8	4424.04	4290.72	4679.3	4127.87	4592
	Sph + 1% BSA	3373.09	4535.35	3390.79	2960.29				3430.48	4403.02	4316.71	4784.82	4239.21	4850.24
	2j Sphingosine levels in G
		SphK1 +/+					SphK1 -/-
	vehicle	0.008	0.0096	0.0104	0.0253	0.0269	0.0176	0.0144	0.0312	0.0581	0.0246
	Sph	4.5256	5.0304	5.5528	1.391	2.2883	9.4984	11.1576	11.164	21.4489	20.3701
	Sph + 1% BSA	0.9848	2.7816	0.788	1.0764	2.1789	4.9272	3.8008	4.0816	15.8068	15.2243
	2k Sphingosine levels in H
		SphK1 +/+					SphK1 -/-
	vehicle				0.0353	0				0.0163	0.0229
	Sph				0.2155	0				0.1969	0.2219
	Sph + 1% BSA	0.2728	0.1456	0.304	0.6304	1.2307	4.1712	3.3056	2.6736	5.1125	6.2578
	2l Glucose uptake with sphingosine analogues
		vehicle	D-erythro-sphingosine	D,L-threo-dihydrosphingosine	N,N-dimethylsphingosine	L-threo-sphingosine
	Exp. 1	2761.55	2484.9	2678.87	2842.22	2799.32
	Exp. 2	2758.98	2416.88	2577.85	2936.45	2620.02
	Exp. 3	2957.17	2586.47	2511.85	2735.88	2686.75
	Exp. 4	3367.1	3043.7	3203.93	3399	3324.57

## Sheet: Figure 3
	Figure Thomas et. al ; Nature Communications
	Figure 3
	n= number of experiments, always corresponds to sample from one organism (mouse). Indicates one sample with different treatments per row.
	3A
	S1P in RBC Mfsd2b -/- and +/+ mice [pmol/Mio RBC]
		mouse genotype
		Mfsd2b +/+ (n)							Mfsd2b-/- (n)
	treatment	1	2	3	4	5	6	7	1	2	3	4	5	6	7
	vehicle	0.1512	0.1822	0.1167	0.1432	0.0876	0.1292	0.0952	4.5078	6.1273	5.0896	5.4891	4.7493	3.839	4.8961
	Sph	12.4706	9.5569	8.137	7.2706	7.5585	15.4681	14.2507	10.5931	10.8451	10.4167	11.5846	16.3091	22.1732	16.6871
	Sph + 1% BSA	6.2845	4.8197	4.3876	4.9709	10.414	11.9267	4.0201	11.3781	13.5471	13.0836	11.5562	13.4059	11.0894	14.8671
	3B
	S1P efflux of RBC Mfsd2b -/- and +/+ mice [pmol/Mio RBC]
		mouse genotype
		Mfsd2b +/+ (n)							Mfsd2b-/- (n)
	treatment	1	2	3	4	5	6	7	1	2	3	4	5	6	7
	vehicle	0.016	0.0164	0.0115	0.0048	0.0195	0.0087	0.0067	0.0213	0.0082	0.0035	0.0036	0.0174	0.0106	0.0143
	Sph	0.1749	0.0571	0.0561	0.0381	0.0673	0.1864	0.2786	0.0899	0.0336	0.0312	0.0381	0.04991	0.04275	0.04656
	Sph + 1% BSA	16.7854	8.1833	12.0186	10.1518	16.2937	16.9022	10.6359	4.6555	2.2899	1.0314	1.01518	2.4384	1.8857	3.3113
	3C
	Glucose uptake rate from RBC +/- DOP mice [fmol/Mio RBC/min]
		mouse genotype
		Mfsd2b +/+ (n)														Mfsd2b-/- (n)
	treatment	1	2	3	4	5	6	7	8	9	10	11	12	13	14	1	2	3	4	5	6	7	8	9	10	11	12	13	14
	vehicle	5395.87	7129.4	4816.7	7595.36	8371.93	7721.81	7210.08	6671.7	7941.11	5274.85	5316.16	6280.05	5604.89	6103.23	4399.36	4767.95	6751.5	7077.92	5092.12	7563.35	7251.93	7105.24	4634.33	4803.42	4515.69	3254.38	4089.5	3917.88
	Sph	2016.37	2721.2	2272.46	2994.66	2656.57	3584.82	3612.76	2464.65	5122.41	4296.47	4498.43	3012.06	3592.61	4388.06	2942.25	2220.92	3063.28	3747.6	3586.36	3969.03	7156.78	6038.86	4014.76	4386.46	3886.34	3061.39	2374.78	3167.09
	Sph + 1% BSA	3012.25	3846.71	3201.7	4841.23	3562.59	4657.5	5669.46	4993.45	5894.82	4756.38	4890.74	3116.6	4243.93	4979.32	3215.12	3121.11	3413.68	3647.18	3982.74	3992.11	6205.07	5415.68	4303.81	4502.35	3609.86	3250.75	2082.15	3219.86
	3D
	S1P of HEK293 cells wt and +Mfsd2b [pmol/10^5 cells]
		cell genotyp
		HEK293-wt (n)				HEK293-Mfsd2b (n)
	treatment	1	2	3	4	1	2	3	4
	vehicle	0.1613	0.024	0.04	0.0347	0.04	0	0.2573	0.064067
	Sph	0.6627	0.2173	0.5973	0.491767	1.172	0.6667	1.0973	0.899483
	Sph + 1% BSA	0.5547	0.6013	0.5227	0.309007	0.7653	0.5907	0.5587	0.819212
	3E
	S1P efflux HEK293 cells wt and +Mfsd2b [pmol/10^5 cells]
		cell genotyp
		HEK293-wt (n)				HEK293-Mfsd2b (n)
	treatment	1	2	3	4	1	2	3	4
	vehicle	1e-05	1e-05	1e-05	1e-05	1e-05	1e-05	1e-05	1e-05
	Sph	1e-05	1e-05	1e-05	1e-05	1e-05	1e-05	1e-05	0.007583
	Sph + 1% BSA	0.0684	0.08587	0.04027	0.026024	0.0708	0.06453	0.21	0.095597
	3F
	Glucose uptake rate in HEK293 cells wt and +Mfsd2b [fmol/10^5 cells/ min]
		cell genotyp
		HEK293-wt (n)				HEK293-Mfsd2b (n)
	treatment	1	2	3	4	1	2	3	4
	vehicle	23949.8	24654.6	27393.1	27422.7	56500	30700	29600	26500
	Sph	20493	14042.2	15231.2	18214.5	40200	19000	16700	15700
	Sph + 1% BSA	17450.6	19634.9	15271.6	12955.4	69400	60000	55400	48900

## Sheet: Figure 4
	Figure Thomas et. al ; Nature Communications
	Figure 4
	n= number of experiments, always corresponds to sample from one organism (mouse). Indicates one sample with different treatments per line (4A-F) and one sample with different treatments per row (G&H)
	4A
	FTY720 in wt RBC [pmol/Mio RBC]				FTY720-P in wt RBC [pmol/Mio RBC]
		treatment			treatment
	n	vehicle	FTY720	FTY720 +1% BSA	vehicle	FTY720	FTY720 + 1% BSA
	1	0	1.2077	0.5117	0	0.00457	0.00377
	2	0	1.7053	0.5586	0	0.00756	0.00383
	3	0	1.79596	0.4833	0	0.006686	0.006984
	4	0	1.12039	0.697	0	0.007094	0.00562
	4B
	FTY720 efflux from wt RBC [pmol/Mio RBC]				FTY720-P efflux wt RBC [pmol/Mio RBC]
		treatment			treatment
	n	vehicle	FTY720	FTY720 +1% BSA	vehicle	FTY720	FTY720 + 1% BSA
	1	0	0.1383	0.5966	0	0.0152	0.0173
	2	0	0.1565	0.9022	0	0.0203	0.0346
	3	0	0.5546	3.00552	0.00103	0.01304	0.01933
	4	0	0.26084	1.55103	0	0.01537	0.0591
	4C
	Glucose uptake in wt RBC [fmol/Mio RBC/min]
		treatment
	n	vehicle	FTY720	FTY720 +1% BSA
	1	2409.6	2419.6	2219.75
	2	2713.01	3436.05	2822.55
	3	4357.71	4094.82	3694.99
	4	4241.97	4010.88	3912.14
	4D
	FTY720 in wt RBC [pmol/Mio RBC]				FTY720-P in wt RBC [pmol/Mio RBC]
		treatment			treatment
	n	vehicle	FTY720-P	FTY720-P + 1% BSA	vehicle	FTY720-P	FTY720-P + 1% BSA
	1	0	0.1059	0.0745	2e-05	0.02877	0.01634
	2	0	0.2084	0.0754	1e-05	0.03546	0.01617
	3	0	0.2926	0.0194	0	0.015853	0.008463
	4	0	0.22253	0.0342	0	0.066104	0.012751
	4E
	FTY720 efflux from wt RBC [pmol/Mio RBC]				FTY720-P efflux from wt RBC [pmol/Mio RBC]
		treatment			treatment
	n	vehicle	FTY720-P	FTY720-P + 1% BSA	vehicle	FTY720-P	FTY720-P + 1% BSA
	1	0	0.0156	0.0655	0	0.0481	0.1377
	2	0	0.0187	0.0563	0	0.0719	0.1344
	3	0	0.01877	0.08858	0	0.02995	0.17279
	4	0	0.0127	0.06779	0	0.05759	0.14424
	4F
	Glucose uptake in wt RBC [fmol/Mio RBC/min]
		treatment
	n	vehicle	FTY720-P	FTY720-P + 1% BSA
	1	2283.91	1913.73	2143.48
	2	2424.21	2132.38	2479.58
	3	3870.65	2747.11	3262.98
	4	3310.02	2981.86	3277.79
	5	3581.69	1873.99	3117.3
	6	3469.6	3027.9	3298.15
	4G
	FTY720 efflux of RBC Mfsd2b -/- and +/+ mice [pmol/Mio RBC]
		mouse genotype
		Mfsd2b +/+ (n)							Mfsd2b-/- (n)
	treatment	1	2	3	4	5	6		1	2	3	4	5	6
	FTY720	0.7578	3.6402	0.70107	3.17598	1.86669	2.44304		4.6202	1.1349	7.03999	3.88506	1.12836	0.974248
	FTY720 + BSA	7.1535	10.6699	7.37451	16.7255	9.20693	9.87441		4.7789	7.222	17.2909	15.494	8.30925	6.52678
	4H
	FTY720-P efflux of RBC Mfsd2b -/- and +/+ mice [pmol/Mio RBC]
		mouse genotype
		Mfsd2b +/+ (n)							Mfsd2b-/- (n)
	treatment	1	2	3	4	5	6		1	2	3	4	5	6
	FTY720-P	0.8603	0.5541	0.16234	0.359661	0.638612	0.441006		0.5234	0.6266	0.284919	0.183765	1.51336	0.857854
	FTY720-P + BSA	1.8089	1.8351	0.382267	1.53095	0.698186	0.414438		2.1924	2.8517	1.46896	1.28496	0.420296	0.793134

## Sheet: Figure 5
	Figure Thomas et. al ; Nature Communications
	Figure 5
	n= number of experiments. Corresponds to sample from one organism= one sample with different treatments per line (A,F&G); one sample with different treatments per row (B&C); Samples in 5D&E from different organism indicated by different genotyps
	5A
	PP2A in wt RBC [pmol phosphate/ml]
		treatment
	n	vehicle	Sph
	1	16175	20800
	2	16900	18250
	3	12900	19850
	4	12500	19150
	5	19600	23350
	5B
	Glucose uptake rate in wt RBC [pmol/Mio RBC]
		sample type
		vehicle sample						okadaic acid sample
	treatment	1	2	3	4	5	6	1	2	3	4	5	6
	-Sph	1931.21	1428.9	1913.3	1710	1707.96	1792.8	1405.52	1328.5	1800.39	1493.43	1569.51	1700.22
	+Sph	1662.85	1254.68	1574.41	1501.39	1246.54	1509.5	1603.54	1404.52	1674.99	1379.01	1344.36	1444.63
	5C
	GLUT4 on wt RBC [pmol/Mio RBC]
		sample type
		vehicle sample						okadaic acid sample
	treatment	1	2	3	4			1	2	3	4
	-Sph	1.86	3.1	2.36	2.66			1.7	2.97	2.2	2.52
	+Sph	1.77	2.85	2.02	2.45			1.72	2.62	2.01	2.31
	5D
	PP2A in SphK1 -/- and +/+ RBC [pmol phosphate/ml]
		genotype
	n	SphK1+/+	SphK1-/-
	1	20710	3415.2
	2	18936.4	13513.2
	3	15563.6	10796.5
	4		6962.32
	5E
	PP2A in Mfsd2b -/- and +/+ RBC [pmol phosphate/ml]
		genotype
	n	Mfsd2b+/+	Mfsd2b -/-
	1	5242.68	8909.36
	2	6459.28	8808
	3	3941.56	12103
	5F
	activity of isolated PP2A holoenzyme [pmol phosphate/ml]
		treatment
	n	vehicle	1 µM Sph	1 µM S1P	1 µM FTY720	1 µM FTY720-P	1 µM C6 Ceramide	15 µM C6 Ceramide
	1	9827.6	11325.1	13473.6
	2	10339.2	14124.7	14831.6
	3	6176.56	6392.16	10149.4	6352.24	10205.4
	4	5897.04	6472.04	12070	9850	12633
	5	4076.76		4989.2	5107.48	6003.04	4431.6
	6	4532.96		8385.56	5090.6	5158.16	5107.48
	7	4161.24						8250.4
	8	4955.4						12846.4
	9	3505.4	5303.24	10084.4	6054.76	10720.3	4997.04	9613.36
	10	4824.32	4149.16	13617.3	7696.96	12062.8	3701.68	15831.2
	5G
	activity of PP2AC catalytic subunit [pmol phosphate/ml]
		treatment
	n	vehicle	1 µM Sph	1 µM S1P	1 µM FTY720	1 µM FTY720-P	15 µM C6 Ceramide
	1	28538.9		50205	22999.8	32148.6	40254.9
	2	16935.6		42188.1	17698	23731.1	36995.3
	3	14524		52885	16274.4	39543.1	41013.4
	4	26205.6		48833	29606.7	37471.7	42908.2
	5	19980.1	24454.3	37885.2
	6	15733.6	19760.5	50697.8
	7	17059.6	19369.9	35574.9

## Sheet: Figure 6
	Figure Thomas et. al ; Nature Communications
	Figure 6
	n= number of experiments, always corresponds to sample from one organism (mouse). Indicates one sample with different treatments per line.
	6A
	S1P in human RBC [pmol/Mio RBC]
		treatment
	n	vehicle	Sph	Sph +BSA
	1	0.288337	11.4019	9.53851
	2	0.500708	13.0965	11.7764
	3	0.295338	19.1006	14.1069
	4	0.383051	10.3371	8.13357
	5	0.45706	14.1365	13.3381
	6	0.444615	15.2567	12.5116
	6B
	S1P efflux from human RBC [pmol/Mio RBC]
		treatment
	n	vehicle	Sph	Sph +BSA
	1	0.099452	0.553907	3.00412
	2	0.061763	0.476517	2.77333
	3	0.038832	0.72378	3.94883
	4	0.040801	0.509425	2.50236
	5	0.045029	0.799561	3.0433
	6	0.055567	0.879432	2.45187
	6C
	Glucose uptake rate in human RBC [fmol/Mio RBC/min]
		treatment
	n	vehicle	Sph	Sph +BSA
	1	3601.77	3008.86	3191.65
	2	3596.68	2605.21	2809.4
	3	3294.37	2975.83	3402.22
	4	2731.98	2447.15	2710.83
	5	2722.56	2538.9	2725.74
	6	2470.97	2115.72	2230.43
	7	2903.99	1930.42	2788.19
	8	4841.51	4265.7	4742.69
	9	4488.76	3960.17	4536.15
	6D
	PP2A activity in human RBC [pmol phosphate/ml]
		treatment
	n	vehicle	Sph
	1	14950	20350
	2	11800	14750
	3	7750	15300
	4	16700	18850
	5	15400	17800
	6	6750	10750
	6F
	surface GLUT1 [GFP MFI]
		treatment
	n	vehicle	Sph
	1	3.18	2.28
	2	4.48	2.61
	3	3.24	1.79
	4	3.83	2.41
	6G
	p-Glut1/ß-actin
		treatment
	n	vehicle	TPA	TPA+Sph	Sph
	1	3.376	4.565	2.214	1.889
	2	1.295	3.586	2.406	0.944
	3	1.849	8.133	3.642	0.952
	4	2.839	6.646	6.494	2.611
	5	1.168	5.421	2.619	0.421
	6	1.857	7.11	4.227	0.921
	6H
	Glucose uptake rate in human RBC [fmol/Mio RBC/min]
		treatment
	n	vehicle	Sph	Sph + TPA	TPA
	1	2726.9	2500.3	2853.4	3114.83
	2	2307.43	2004.2	2248.03	2492.6
	3	4115.47	3558.5	3714.7	4392.67
	4	2952.03	2879.8	3103.1	3540.9
	5	2930.4	2716.63	2968.53	3288.27

## Sheet: Figure 7
	Figure Thomas et. al ; Nature Communications
	Figure 7
	n= number of experiments; each experiment is performed with samples from different organisms; except correlation in 7K									*DIO = Diet Induced Obesity
	7A
	Blood glucoe level [mg/dl]
		type of mice
	n	control	DIO*
	1	131	176
	2	110	218
	3	146	218
	4	167	175
	5	126	195
	6		149
	7B
	HbA1C level [%]
		type of mice
	n	control	DIO*
	1	4.22	6.02
	2	4.56	5.27
	3	4.71	7.15
	4	3.83	6.01
	5	2.6	5.92
	6	3.13	3
	7	2.76	6.57
	8	2.73	5.22
	7C
	S1P in RBCs [%]
		type of mice
	n	control	DIO*
	1	0.1037	0.1642
	2	0.2463	0.162
	3	0.1433	0.1866
	4	0.1165	0.2665
	6	0.145	0.127
	7	0.147	0.168
	8	0.11	0.196
	9	0.151	0.155
	10	0.092	0.108
	11	0.125	0.226
	12	0.199	0.3
	13		0.3434
	7D
	PP2A activity in RBCs [pmol phosphate /ml]
		type of mice
	n	control	DIO*
	1	8726.28
	2	14961.9	16394.1
	3	14784	17710.6
	4	8797.44	26045.6
	6	21155	35468.9
	7	15563.2	19566.1
	8	13969.4	18117.1
	9	13978.4	16785.8
	7E
	glucose uptake in RBCs [fmol/1Mio RBCs /min]
		type of mice
	n	control	DIO*
	1	4585.12	2745.71
	2	2348.23	1914.28
	3	3167.71	2867.57
	4	2757.89	2091.69
	6	3213.23	2379.89
	7	2973.32	2319.28
	8	2980.98	2770.55
	9	2948.59	3105.64
	10	5353.57	4412.71
	11	1809.95	2662.12
	12	2495.12	3225.71
	13	3299.77	3272.8
	14	3725.18	4134.01
	7F
	C17 S1P [pmol 1Mio RBC]
		type of mice
	n	control	DIO*
	1	2.5993	5.0356
	2	3.0012	3.85875
	3	1.643	2.75192
	4	2.167	5.6977
	7G
	HbA1C level [%]
		human patient group
	n	control	T2D
	1	5.2	10.1
	2	4.6	9.5
	3	5.6	8.1
	4	5.4	7.7
	5	5.2	8.3
	6	5.7	8.5
	7	6	8.4
	8	5	8.5
	9	4.4	10.3
	10	5.9	12.8
	11	5.1	8.1
	12	5	8.2
	13	5	7.8
	7H
	S1P in human RBC [pmol/Mio RBC]
		human patient group
	n	control	T2D
	1	0.54	0.92
	2	0.56	0.73
	3	0.48	0.65
	4	0.3	0.49
	5	0.76	0.98
	6	0.8	0.6
	7	0.53	0.85
	8	0.4	0.51
	9	0.3	0.67
	10	0.41	0.59
	11	0.25	0.49
	12	0.79
	13	0.45
	14	0.55
	7I
	PP2A activity in human RBC [pmol phosphate/ml]
		human patient group
	n	control	T2D
	1	14504.8	28296.2
	2	10257.2	31744.1
	3	22164.7	17543.9
	4	14540.4	21578.2
	5	12372.1	57763
	6	19377.8	21951.4
	7	9775.98	37164.7
	8	8498.98	25381.6
	9	3123.82	15163.8
	10		12641.8
	7J
	Surface GLUT1 on human RBC [GFP MFI]
		human patient group
	n	control	T2D
	1	1.74	1.25
	2	1.89	1.04
	3	1.34	1.38
	4	1.32	1.08
	5	2.05	1.49
	6	1.66	1.18
	7		1.11
	8		1.34
	7K	Correlation of S1P level and PP2A activity of human RBC
		human patient group
	n	PP2A	S1P
	1	707.406	0.92
	2	793.602	0.73
	3	438.597	0.65
	4	539.456	0.49
	5	1444.08	0.98
	6	548.786	0.6
	7	929.117	0.85
	8	634.539	0.51
	9	379.094	0.67
	10	316.046	0.59

## Sheet: Figure 8 
	Figure Thomas et. al ; Nature Communications
	Figure 8
	n= number of experiments; each experiment is performed with samples from different organisms									*DIO = Diet Induced Obesity
	8A
	(GTT) Blood glucose level in mouse RBC [mg/dl]
		mouse (geno-)type
		Mfsd2b +/+ (n)					Mfsd2b-/- (n)					Mfsd2b+/+ DIO (n)					Mfsd2b-/- DIO (n)
	time	1	2	3	4	5	1	2	3	4	5	1	2	3	4	5	1	2	3	4	5
	0	140	130	143	98	142	150	171	97	143	134	109	133	140	140	148	199	154	175	130	146
	15	503	503	450	527	523	479	483	537	530	546	534	312	357	547	378	333	357	308	388	403
	30	493	532	423	390	537	438	361	496	497	434	581	448	515	577	571	512	452	519	545	486
	60	272	364	299	279	320	262	233	327	328	276	600	529	521	600	584	565	531	577	519	572
	90	217	215	210	199	232	273	197	195	219	197	599	550	466	489	545	527	531	584	487	600
	120	175	179	173	127	174	183	177	177	187	157	430	499	369	429	501	447	469	473	321	540
	240	175	112	122	101	108	158	112	111	105	142	130	148	178	147	177	157	180	149	154	226
	8A
	Area under the curve (AUC)
		mouse (geno-)type
	n	Mfsd2b +/+	Mfsd2b-/-	Mfsd2b+/+ DIO	Mfsd2b-/- DIO
	1	57983	57420	97920	93713
	2	58005	49545	94433	94515
	3	52905	55538	85958	96855
	4	47340	56940	95903	82553
	5	57083	53445	101693	107295
	8B
	HbA1c [%]
		mouse genotype
		Mfsd2b +/+ (n)					Mfsd2b-/- (n)
	treatment	1	2	3	4	5	1	2	3	4	5
	control (normal chow)	0.3	0.24	0.27	0.41		0.38	0.44	0.67	0.54
	DIO	2.27	1.91	3.19	3.15	3.36	0.85	0.83	0.82	0.75	1.12
	8C
	MDA [µmol/L]
		mouse genotype
		Mfsd2b +/+ (n)					Mfsd2b-/- (n)
	treatment	1	2	3	4		1	2	3	4
	control (normal chow)	0.0341727	0.0302158	0.0723022	0.0894545		0.026259	0.0381295	0.0341727	0.0636364
	DIO	0.464748	0.510432		0.433455		0.328417	0.38813		0.218909
	8D
	C13 C2 PRPP																														7.30079	8.526	10.4907	13.683	3.21948	3.00642	4.56621	2.02524	4,132649*	3,109016*	5,240257*	0*	2,241514*
		mouse genotype																													8.29876	16.8942	16.6577	17.2614
		Mfsd2b +/+ (n)									Mfsd2b-/- (n)
	treatment	1	2	3	4	5	6	7	8	9	1	2	3	4
	control (normal chow)	1.74392	1.8651	1.9992	2.6785	2.5566	0				4.99908	2.63181	4.04388	1.76264
	DIO	7.30079	8.526	10.4907	13.683	3.21948	3.00642	4.56621	2.02524		8.29876	16.8942	16.6577	17.2614
	8E
	13C3 lactate/ 13C2 lactate
		mouse genotype
		Mfsd2b +/+ (n)									Mfsd2b-/- (n)
	treatment	1	2	3	4	5	6	7	8	9	1	2	3	4
	control (normal chow)	60.33	59.25	65	58.5043	54.9751					55.069	63.3896	70.5068	63.5413
	DIO	54.4284	54.3265	58.8225	51.6417	40.5389	50.3486	45.2612	49.5353	49.2531	53.0364	63.5326	53.6855	47.9313
	8F
	13C3 2,3-BGP
		mouse genotype
		Mfsd2b +/+ (n)									Mfsd2b-/- (n)
	treatment	1	2	3	4	5	6	7	8	9	1	2	3	4
	control (normal chow)	9.2392	9.6723	9.8099	3.7493	4.8571	5.17915	5.23431			11.6181	10.994	16.2709	10.6693
	DIO	8.51208	7.42448	7.61551	9.73128	6.90419	3.73195	7.53934	3.07159	6.59413	12.119	11.1734	11.7012	11.2711
